# Supplementary material for: Postmortem Cardiopulmonary Pathology in Patients with COVID-19 Infection: Single-Center Report of 12 Autopsies from Lausanne, Switzerland
Source: Diagnostics (Basel). 2021 Jul 28;11(8):1357. doi: 10.3390/diagnostics11081357 (PMC8393761; doi:10.3390/diagnostics11081357)
Supplement: Supplementary file 1 [file diagnostics-11-01357-s001.zip]

Archive with 1 entries (1 files):
- diagnostics-1259093-supplementary.pdf
